# Supplementary material for: Stochastic gene expression and environmental stressors trigger variable somite segmentation phenotypes
Source: Nat Commun. 2023 Oct 14;14:6497. doi: 10.1038/s41467-023-42220-7 (PMC10576776; doi:10.1038/s41467-023-42220-7)
Supplement: Supplementary file 4 — Source Data [file 41467_2023_42220_MOESM4_ESM.xlsx]

## Sheet: Fig1c
	her1ci302 28°C
Wild-type Phenotype	15
Have Defected Boundary	85

## Sheet: Fig1d
Number of defected boundary per side her1ci302 28°C
1
2
2
0
2
1
0
2
2
3
4
6
0
2
2
2
2
1
1
1
0
1
1
1
0
1
5
0
2
2
2
0
1
1
0
3
1
2
3
0
2
1
1
2
3
1
0
1
1
1
4
0
1
0
3
0
2
1
3
1
2
6
0
0
3
0
1
0
2
0
0
1
2
0
0
0
2
1
1
0
1
0
2
1
2
2
1
0
1
0
2
0
2
1
4
1
3
0
2
0
1
1
1
1
1
3
2
0
0
2
0
0
2
2
3
2
1
0
0
0
1
0
0
1
4
2
0
1
1
1
1
1
1
0
0
1
0
0
1
1
1
0
4
1
2
1
2
0
3
1
3
3
0
0
1
0
2
1
1
1
2
0
4
3
1
0
2
1
2
0
1
0
0
1
2
3
1
0
0
0
1
2
1
0
0
1
0
0
2
0
1
0
1
1
2
2
2
2
1
0

## Sheet: Fig1f
Somite No	Right	Left
11	0	0
12	0	0
13	1	1
14	0	1
15	0	1
16	0	1
17	1	1
18	1	0
19	1	0
20	0	1
21	1	1
22	0	1
23	0	0
24	0	0
25	0	0
26	1	0
27	0	1
28	0	1
29	0	0
30	1	0

## Sheet: Fig1g
Bin Center	Frequency
-0.6	0.0045045
-0.5	0.018018
-0.4	0.027027
-0.3	0.0855856
-0.2	0.0765766
-0.1	0.166667
0	0.103604
0.1	0.13964
0.2	0.117117
0.3	0.126126
0.4	0.0945946
0.5	0.0225225
0.6	0.018018

## Sheet: Fig1h
Bin Center	Frequency
-0.4	0.027027
-0.3	0.036036
-0.2	0.0630631
-0.1	0.0810811
0	0.153153
0.1	0.18018
0.2	0.153153
0.3	0.117117
0.4	0.0720721
0.5	0.0630631
0.6	0.036036
0.7	0.018018

## Sheet: Fig2d
Wild-type	her1ci302	her7hu2526
0.906272	0.265103	0.552837
0.942502	0.628525	0.505982
0.848481	0.713571	0.566305
0.892412	0.98072	0.838445
0.744621	0.626085	0.565654
0.800352	0.694262	0.715447
0.937713	0.464121	0.892558
0.820877	0.314678	0.779765
0.71982	0.93317	0.096267
0.64577	0.95749	0.617719
0.686653	0.14773	0.750472
0.737636	0.632662	0.930707
0.851291	0.82844	0.568255
0.341151	0.829913	0.726985
0.896149	0.725269	0.625923
0.834627	0.74096	0.502426
0.851718	0.40984	0.703775
0.737805	0.682141	0.860066
0.912773	0.6525	0.781747
0.788929	0.369886	0.658224
0.573065	0.005585	0.622758
0.818535	0.221046	0.627949
0.789668	0.957405	0.278761
0.714519	0.641289	0.764159
0.793926	0.835221	0.869128
0.782656	0.836635	0.854548
0.805799	0.804174	0.80919
0.702599	0.162634	0.945173
0.471169		-0.30725
0.648969		0.487279
0.840605		0.775718
0.916334		0.695874
0.862727		0.779251
0.825548		-0.10984
0.740663		0.523021
0.91013		-0.11914
0.570014		0.067308
0.611878		-0.05942
0.929859		0.563807
0.944441		0.36924
0.945871		0.752032
0.961956		0.57304
0.674572		0.559052
0.933223		0.535462
0.847459		0.570472
0.786061		-0.17351
0.586769		-0.06201
0.49348		-0.33366
0.80954		0.865598
0.741627		0.511135
0.926308		0.675183
0.874618		0.044147
0.644231		0.030908
0.517235		0.425496
0.717748		0.870098
0.634588		0.535905
0.717976		0.894492
0.689565		0.290395
0.891775
0.883499
0.919131
0.924216

## Sheet: Fig3d
Number of defected boundary her1ci301;her7hu2526;her1-Venus+/-;her7-Venus+/- 26°C
4
6
8
6
6
5
1
11
7
1
6
8
11
12
10
3
8
5
11
5
8
10
13
10
7
8
14
6
12
8
9
9
7
7
11
6
9
11
11
11
10

## Sheet: Fig3g
Time (h)	Intensity (a.u.)
0.0833333	761.754
0.0916667	758.011
0.1	755.309
0.108333	752.212
0.116667	749.433
0.125	746.295
0.133333	744.503
0.141667	745.267
0.15	745.961
0.158333	746.749
0.166667	747.457
0.175	748.336
0.183333	750.17
0.191667	752.256
0.2	754.26
0.208333	756.337
0.216667	758.323
0.225	761.04
0.233333	764.354
0.241667	767.564
0.25	770.845
0.258333	774.054
0.266667	777.477
0.275	781.61
0.283333	785.806
0.291667	790.002
0.3	794.186
0.308333	798.395
0.316667	802.402
0.325	806.236
0.333333	810.092
0.341667	813.94
0.35	817.794
0.358333	821.551
0.366667	823.786
0.375	825.517
0.383333	827.372
0.391667	829.141
0.4	831.008
0.408333	832.553
0.416667	832.743
0.425	832.712
0.433333	832.753
0.441667	832.717
0.45	832.817
0.458333	832.283
0.466667	829.007
0.475	825.407
0.483333	821.851
0.491667	818.28
0.5	814.71
0.508333	811.232
0.516667	808.902
0.525	806.881
0.533333	804.793
0.541667	802.742
0.55	800.663
0.558333	798.613
0.566667	796.421
0.575	794.109
0.583333	791.815
0.591667	789.507
0.6	787.213
0.608333	784.893
0.616667	782.731
0.625	781.766
0.633333	781.039
0.641667	780.281
0.65	779.517
0.658333	778.786
0.666667	777.974
0.675	777.589
0.683333	778.367
0.691667	779.147
0.7	779.974
0.708333	780.744
0.716667	781.591
0.725	782.306
0.733333	783.629
0.741667	786.311
0.75	788.992
0.758333	791.7
0.766667	794.396
0.775	797.087
0.783333	799.811
0.791667	802.331
0.8	803.981
0.808333	805.531
0.816667	807.103
0.825	808.652
0.833333	810.232
0.841667	811.77
0.85	813.341
0.858333	813.747
0.866667	813.563
0.875	813.504
0.883333	813.37
0.891667	813.294
0.9	813.162
0.908333	813.109
0.916667	812.749
0.925	811.743
0.933333	810.719
0.941667	809.709
0.95	808.666
0.958333	807.686
0.966667	806.597
0.975	805.693
0.983333	803.185
0.991667	799.287
1	795.605
1.00833	791.798
1.01667	788.075
1.025	784.291
1.03333	780.554
1.04167	776.784
1.05	773.517
1.05833	770.489
1.06667	767.419
1.075	764.368
1.08333	761.313
1.09167	758.249
1.1	755.199
1.10833	752.238
1.11667	751.34
1.125	751.156
1.13333	750.82
1.14167	750.564
1.15	750.256
1.15833	749.985
1.16667	749.681
1.175	749.457
1.18333	749.607
1.19167	749.838
1.2	750.036
1.20833	750.267
1.21667	750.452
1.225	750.71
1.23333	750.835
1.24167	751.656
1.25	753.622
1.25833	755.519
1.26667	757.469
1.275	759.384
1.28333	761.321
1.29167	763.247
1.3	765.153
1.30833	766.842
1.31667	768.487
1.325	770.142
1.33333	771.789
1.34167	773.446
1.35	775.084
1.35833	776.808
1.36667	778.973
1.375	781.237
1.38333	783.452
1.39167	785.727
1.4	787.914
1.40833	790.243
1.41667	791.37
1.425	791.459
1.43333	791.712
1.44167	791.867
1.45	792.091
1.45833	792.258
1.46667	792.552
1.475	792.838
1.48333	793.19
1.49167	793.434
1.5	793.875
1.50833	793.212
1.51667	791.053
1.525	789.012
1.53333	786.912
1.54167	784.837
1.55	783.785
1.55833	783.441
1.56667	782.87
1.575	782.533
1.58333	780.978
1.59167	778.151
1.6	775.526
1.60833	772.736
1.61667	770.693
1.625	768.972
1.63333	767.339
1.64167	765.04
1.65	760.113
1.65833	755.009
1.66667	749.901
1.675	745.603
1.68333	741.531
1.69167	737.475
1.7	732.536
1.70833	727.227
1.71667	722.061
1.725	721.267
1.73333	722.376
1.74167	722.93
1.75	723.028
1.75833	722.787
1.76667	723.1
1.775	724.181
1.78333	725.239
1.79167	725.941
1.8	726.207
1.80833	727.261
1.81667	730.709
1.825	734.445
1.83333	738.513
1.84167	743.473
1.85	746.667
1.85833	743.949
1.86667	740.027
1.875	740.638
1.88333	744.782
1.89167	748.258
1.9	750.776
1.90833	753.289
1.91667	753.739
1.925	751.85
1.93333	750.235
1.94167	748.632
1.95	746.943
1.95833	746.103
1.96667	747.377
1.975	748.922
1.98333	748.743
1.99167	746.068
2	743.855
2.00833	740.216
2.01667	735.799
2.025	731.251
2.03333	728.587
2.04167	727.648
2.05	726.401
2.05833	725.492
2.06667	724.7
2.075	723.943
2.08333	723.215
2.09167	722.688
2.1	722.119
2.10833	721.642
2.11667	721.511
2.125	721.677
2.13333	721.538
2.14167	723.107
2.15	726.731
2.15833	730.155
2.16667	733.56
2.175	735.27
2.18333	736.541
2.19167	737.964
2.2	738.893
2.20833	738.96
2.21667	739.054
2.225	739.119
2.23333	739.207
2.24167	739.277
2.25	739.367
2.25833	739.48
2.26667	740.407
2.275	741.539
2.28333	742.704
2.29167	743.527
2.3	742.904
2.30833	742.083
2.31667	741.368
2.325	740.159
2.33333	737.755
2.34167	735.41
2.35	732.941
2.35833	730.912
2.36667	729.36
2.375	727.874
2.38333	726.235
2.39167	725.866
2.4	726.791
2.40833	727.538
2.41667	728.381
2.425	729.2
2.43333	730.056
2.44167	730.919
2.45	731.779
2.45833	733.861
2.46667	736.523
2.475	739.078
2.48333	741.616
2.49167	743.378
2.5	744.943
2.50833	746.585
2.51667	747.994
2.525	748.624
2.53333	749.143
2.54167	749.731
2.55	750.041
2.55833	749.95
2.56667	749.846
2.575	749.78
2.58333	749.016
2.59167	747.759
2.6	746.599
2.60833	745.29
2.61667	743.213
2.625	741.056
2.63333	738.817
2.64167	737.288
2.65	736.709
2.65833	736.005
2.66667	735.42
2.675	735.008
2.68333	734.776
2.69167	734.362
2.7	734.863
2.70833	736.525
2.71667	738.06
2.725	739.77
2.73333	742.251
2.74167	744.935
2.75	747.581
2.75833	749.953
2.76667	751.875
2.775	754.024
2.78333	755.098
2.79167	750.445
2.8	745.167
2.80833	739.708
2.81667	736.862
2.825	736.458
2.83333	735.635
2.84167	735.203
2.85	735.5
2.85833	736.034
2.86667	736.461
2.875	737.123
2.88333	737.987
2.89167	738.831
2.9	739.689
2.90833	740.399
2.91667	741.08
2.925	741.737
2.93333	742.497
2.94167	743.604
2.95	744.805
2.95833	745.904
2.96667	747.488
2.975	750.345
2.98333	753.187
2.99167	756.11
3	758.762
3.00833	760.787
3.01667	762.78
3.025	764.797
3.03333	766.615
3.04167	767.023
3.05	767.187
3.05833	767.372
3.06667	767.58
3.075	767.447
3.08333	767.022
3.09167	766.625
3.1	766.227
3.10833	765.921
3.11667	767.861
3.125	770.605
3.13333	773.188
3.14167	775.842
3.15	778.432
3.15833	780.154
3.16667	781.567
3.175	783.003
3.18333	784.491
3.19167	785.846
3.2	788.552
3.20833	792.455
3.21667	796.17
3.225	799.989
3.23333	803.746
3.24167	807.596
3.25	811.836
3.25833	816.01
3.26667	820.346
3.275	824.412
3.28333	828.939
3.29167	829.762
3.3	827.184
3.30833	825.11
3.31667	822.747
3.325	820.575
3.33333	818.143
3.34167	814.381
3.35	810.301
3.35833	806.245
3.36667	802.251
3.375	798.09
3.38333	795.033
3.39167	793.415
3.4	791.663
3.40833	789.977
3.41667	788.291
3.425	786.327
3.43333	782.709
3.44167	778.885
3.45	775.074
3.45833	771.268
3.46667	767.566
3.475	765.912
3.48333	764.95
3.49167	763.833
3.5	762.797
3.50833	761.826
3.51667	762.289
3.525	762.968
3.53333	763.738
3.54167	764.261
3.55	766.091
3.55833	770.615
3.56667	775.091
3.575	779.631
3.58333	784.1
3.59167	787.158
3.6	789.504
3.60833	792.057
3.61667	794.425
3.625	797.454
3.63333	801.31
3.64167	805.093
3.65	808.939
3.65833	812.648
3.66667	815.894
3.675	819.084
3.68333	822.276
3.69167	825.476
3.7	828.477
3.70833	831.41
3.71667	834.323
3.725	837.295
3.73333	839.889
3.74167	841.937
3.75	844.032
3.75833	846.1
3.76667	848.171
3.775	850.128
3.78333	852.034
3.79167	853.991
3.8	855.858
3.80833	858.033
3.81667	860.527
3.825	863.178
3.83333	865.562
3.84167	868.428
3.85	867.92
3.85833	864.001
3.86667	860.478
3.875	856.797
3.88333	853.082
3.89167	850.453
3.9	849.433
3.90833	848.225
3.91667	847.121
3.925	845.987
3.93333	844.622
3.94167	841.368
3.95	837.79
3.95833	834.254
3.96667	830.715
3.975	827.146
3.98333	823.798
3.99167	821.43
4	819.132
4.00833	816.861
4.01667	814.537
4.025	812.296
4.03333	809.928
4.04167	808.835
4.05	808.738
4.05833	808.457
4.06667	808.298
4.075	808.035
4.08333	807.879
4.09167	807.581
4.1	808.225
4.10833	809.743
4.11667	811.132
4.125	812.601
4.13333	814.012
4.14167	815.473
4.15	816.867
4.15833	818.566
4.16667	822.216
4.175	826.234
4.18333	830.186
4.19167	834.161
4.2	838.133
4.20833	842.09
4.21667	846.093
4.225	849.852
4.23333	852.735
4.24167	855.55
4.25	858.37
4.25833	861.185
4.26667	864.01
4.275	866.816
4.28333	869.664
4.29167	872.306
4.3	873.92
4.30833	875.386
4.31667	876.877
4.325	878.357
4.33333	879.846
4.34167	881.324
4.35	882.828
4.35833	884.13
4.36667	883.595
4.375	882.617
4.38333	881.732
4.39167	880.801
4.4	879.899
4.40833	878.976
4.41667	878.074
4.425	877.098
4.43333	875.574
4.44167	873.917
4.45	872.292
4.45833	870.648
4.46667	869.023
4.475	867.374
4.48333	865.765
4.49167	863.975
4.5	861.777
4.50833	859.58
4.51667	857.374
4.525	855.174
4.53333	852.969
4.54167	850.777
4.55	848.434
4.55833	844.305
4.56667	839.692
4.575	835.181
4.58333	830.619
4.59167	826.084
4.6	821.53
4.60833	817.069
4.61667	813.717
4.625	810.64
4.63333	807.539
4.64167	804.408
4.65	801.359
4.65833	798.123
4.66667	795.837
4.675	796.997
4.68333	798.386
4.69167	799.813
4.7	801.163
4.70833	802.629
4.71667	803.893
4.725	806.343
4.73333	810.334
4.74167	814.169
4.75	818.102
4.75833	821.972
4.76667	825.88
4.775	829.766
4.78333	833.611
4.79167	837.416
4.8	841.231
4.80833	845.043
4.81667	848.854
4.825	852.669
4.83333	856.489
4.84167	860.568
4.85	864.718
4.85833	868.88
4.86667	873.002
4.875	877.195
4.88333	881.28
4.89167	885.465
4.9	886.607
4.90833	886.149
4.91667	886.033
4.925	885.708
4.93333	885.549
4.94167	885.222
4.95	885.129
4.95833	884.091
4.96667	880.906
4.975	877.711
4.98333	874.47
4.99167	871.265
5	868.036
5.00833	864.822
5.01667	861.601
5.025	858.374
5.03333	855.121
5.04167	851.868
5.05	848.615
5.05833	845.363
5.06667	842.11
5.075	838.859
5.08333	835.606
5.09167	832.354
5.1	829.082
5.10833	825.801
5.11667	822.516
5.125	819.241
5.13333	815.948
5.14167	812.683
5.15	809.376
5.15833	806.135
5.16667	802.789
5.175	800.469
5.18333	798.948
5.19167	797.28
5.2	795.709
5.20833	794.056
5.21667	792.488
5.225	790.815
5.23333	789.294
5.24167	787.497
5.25	786.976
5.25833	789.892
5.26667	792.906
5.275	795.957
5.28333	798.989
5.29167	802.013
5.3	805.076
5.30833	808.062
5.31667	811.18
5.325	814.066
5.33333	818.694
5.34167	825.015
5.35	831.088
5.35833	837.316
5.36667	843.427
5.375	849.643
5.38333	855.746
5.39167	861.992
5.4	868.038
5.40833	874.34
5.41667	876.893
5.425	877.106
5.43333	877.748
5.44167	878.167
5.45	878.706
5.45833	879.196
5.46667	879.675
5.475	880.227
5.48333	880.634
5.49167	881.203
5.5	877.611
5.50833	871.791
5.51667	866.417
5.525	860.797
5.53333	855.339
5.54167	849.761
5.55	844.284
5.55833	838.708
5.56667	833.245
5.575	827.685
5.58333	824.586
5.59167	822.761
5.6	820.68
5.60833	818.738
5.61667	816.706
5.625	814.739
5.63333	812.721
5.64167	810.749
5.65	808.728
5.65833	806.748
5.66667	803.786
5.675	800.316
5.68333	796.949
5.69167	793.525
5.7	790.139
5.70833	786.725
5.71667	783.335
5.725	779.92
5.73333	776.535
5.74167	773.127
5.75	770.467
5.75833	768.182
5.76667	765.827
5.775	763.5
5.78333	761.172
5.79167	758.82
5.8	756.52
5.80833	754.131
5.81667	751.879
5.825	749.513
5.83333	751.145
5.84167	754.785
5.85	758.021
5.85833	761.474
5.86667	764.792
5.875	768.199
5.88333	771.546
5.89167	774.934
5.9	778.292
5.90833	781.668
5.91667	784.74
5.925	787.666
5.93333	790.624
5.94167	793.561
5.95	796.517
5.95833	799.452
5.96667	802.414
5.975	805.338
5.98333	808.315
5.99167	811.263
6	815.931
6.00833	821.409
6.01667	826.718
6.025	832.124
6.03333	837.459
6.04167	842.858
6.05	848.187
6.05833	853.602
6.06667	858.912
6.075	864.197
6.08333	864.968
6.09167	863.887
6.1	863.195
6.10833	862.298
6.11667	861.526
6.125	860.677
6.13333	859.873
6.14167	859.044
6.15	858.235
6.15833	857.259
6.16667	854.013
6.175	850.097
6.18333	846.322
6.19167	842.477
6.2	838.672
6.20833	834.844
6.21667	831.027
6.225	827.211
6.23333	823.374
6.24167	819.682
6.25	816.828
6.25833	814.105
6.26667	811.363
6.275	808.623
6.28333	805.89
6.29167	803.141
6.3	800.42
6.30833	797.651
6.31667	794.978
6.325	791.842
6.33333	787.354
6.34167	782.82
6.35	778.255
6.35833	773.735
6.36667	769.152
6.375	764.66
6.38333	760.031
6.39167	755.62
6.4	750.808
6.40833	748.022
6.41667	748.912
6.425	749.633
6.43333	750.494
6.44167	751.278
6.45	752.088
6.45833	752.92
6.46667	753.677
6.475	754.581
6.48333	755.203
6.49167	757.534
6.5	762.088
6.50833	766.418
6.51667	770.889
6.525	775.271
6.53333	779.709
6.54167	784.114
6.55	788.535
6.55833	792.955
6.56667	797.359
6.575	801.911
6.58333	806.621
6.59167	811.306
6.6	816.014
6.60833	820.695
6.61667	825.412
6.625	830.077
6.63333	834.819
6.64167	839.441
6.65	844.268
6.65833	847.571
6.66667	849.396
6.675	851.425
6.68333	853.346
6.69167	855.319
6.7	857.281
6.70833	859.216
6.71667	861.222
6.725	863.095
6.73333	865.206
6.74167	865.378
6.75	863.773
6.75833	862.425
6.76667	860.938
6.775	859.526
6.78333	858.085
6.79167	856.633
6.8	855.235
6.80833	853.726
6.81667	852.418
6.825	849.4
6.83333	844.859
6.84167	840.544
6.85	836.108
6.85833	831.735
6.86667	827.34
6.875	822.93
6.88333	818.575
6.89167	814.113
6.9	809.836
6.90833	803.807
6.91667	796.344
6.925	789.118
6.93333	781.751
6.94167	774.485
6.95	767.132
6.95833	759.869
6.96667	752.498
6.975	745.272
6.98333	737.869
6.99167	733.239
7	730.29
7.00833	727.024
7.01667	723.93
7.025	720.73
7.03333	717.596
7.04167	714.423
7.05	711.274
7.05833	708.09
7.06667	705.227
7.075	706.109
7.08333	708.004
7.09167	709.687
7.1	711.475
7.10833	713.202
7.11667	714.964
7.125	716.71
7.13333	718.455
7.14167	720.224
7.15	721.791
7.15833	723.083
7.16667	724.404
7.175	725.704
7.18333	727.021
7.19167	728.322
7.2	729.642
7.20833	730.935
7.21667	732.274
7.225	733.387
7.23333	734.113
7.24167	734.865
7.25	735.592
7.25833	736.344
7.26667	737.067
7.275	737.829
7.28333	738.534
7.29167	739.328
7.3	739.3
7.30833	738.628
7.31667	738.056
7.325	737.434
7.33333	736.834
7.34167	736.234
7.35	735.61
7.35833	735.058
7.36667	734.09
7.375	730.888
7.38333	727.349
7.39167	723.869
7.4	720.362
7.40833	716.873
7.41667	713.368
7.425	709.88
7.43333	706.368
7.44167	702.99
7.45	699.756
7.45833	696.507
7.46667	693.266
7.475	690.022
7.48333	686.777
7.49167	683.538
7.5	680.287
7.50833	677.05
7.51667	673.504
7.525	669.792
7.53333	666.105
7.54167	662.415
7.55	658.712
7.55833	655.04
7.56667	651.312
7.575	647.678
7.58333	643.89
7.59167	641.518
7.6	640.306
7.60833	638.905
7.61667	637.611
7.625	636.25
7.63333	634.933
7.64167	633.586
7.65	632.263
7.65833	630.896
7.66667	629.881
7.675	632.333
7.68333	635.65
7.69167	638.788
7.7	642.015
7.70833	645.189
7.71667	648.396
7.725	651.583
7.73333	654.78
7.74167	657.982
7.75	661.092
7.75833	663.478
7.76667	665.711
7.775	667.977
7.78333	670.223
7.79167	672.488
7.8	674.73
7.80833	677.004
7.81667	679.23
7.825	681.539
7.83333	683.389
7.84167	684.602
7.85	685.883
7.85833	687.11
7.86667	688.386
7.875	689.607
7.88333	690.899
7.89167	692.089
7.9	693.447
7.90833	693.551
7.91667	692.488
7.925	691.58
7.93333	690.599
7.94167	689.64
7.95	688.702
7.95833	687.692
7.96667	686.85
7.975	685.143
7.98333	681.212
7.99167	677.264
8	673.259
8.00833	669.31
8.01667	665.303
8.025	661.368
8.03333	657.313
8.04167	653.786
8.05	651.663
8.05833	649.588
8.06667	647.519
8.075	645.457
8.08333	643.369
8.09167	641.334
8.1	639.19
8.10833	637.586
8.11667	637.307
8.125	637.032
8.13333	636.791
8.14167	636.52
8.15	636.277
8.15833	636.002
8.16667	635.78
8.175	635.317
8.18333	633.819
8.19167	632.195
8.2	630.594
8.20833	628.976
8.21667	627.378
8.225	625.752
8.23333	624.17
8.24167	622.511
8.25	621.377
8.25833	620.805
8.26667	620.155
8.275	619.558
8.28333	618.917
8.29167	618.321
8.3	617.669
8.30833	617.097
8.31667	616.385
8.325	616.342
8.33333	617.713
8.34167	619.066
8.35	620.448
8.35833	621.826
8.36667	623.182
8.375	624.591
8.38333	625.905
8.39167	627.38
8.4	628.558
8.40833	631.448
8.41667	636.7
8.425	641.729
8.43333	646.911
8.44167	651.983
8.45	657.146
8.45833	662.22
8.46667	667.397
8.475	672.433
8.48333	677.701
8.49167	681.444
8.5	683.519
8.50833	685.809
8.51667	687.967
8.525	690.214
8.53333	692.395
8.54167	694.631
8.55	696.807
8.55833	699.096
8.56667	700.71
8.575	697.345
8.58333	692.939
8.59167	688.74
8.6	684.44
8.60833	680.201
8.61667	675.922
8.625	671.672
8.63333	667.396
8.64167	663.197
8.65	659.535
8.65833	656.009
8.66667	652.447
8.675	648.915
8.68333	645.348
8.69167	641.829
8.7	638.237
8.70833	634.773
8.71667	630.626
8.725	625.38
8.73333	620.215
8.74167	614.983
8.75	609.804
8.75833	604.575
8.76667	599.407
8.775	594.134
8.78333	589.337
8.79167	586.586
8.8	584.079
8.80833	581.538
8.81667	579.011
8.825	576.474
8.83333	573.949

## Sheet: Fig3h
Intact	Defected
76	54
45	26
21	61
115	79
97	34
87	126
97	113
45	147
144	126
139	97
144	107
52	7
88	69
76	0
44	83
0	99
128	63
64	12
70	58
78	42
103	84
90	53
84	95
62	106
82	88
116	19
149	61
23	44
230	96
109	157
36	64
136	56
183	14
102	96
38	144
57	73
97	28
96	1
102	29
0	49
140	65
88	96
101	40
145	36
147	38
63	85
20	66
76	25
26	41
83	15
125	38
128	70
228	91
196	46
94	47
33	27
122	34
32	44
24	96
41	97
143	31
133	65
134	40
64	26
76	42
123	37
58	37
68	0
88	54
62	17
113	8
131	58
88	41
19	60
30	41
43	61
79	51
127	38
126	111
176	43
15	120
190	0
78	68
96	81
70	112
45	0
138	135
230	112
165	19
196	142
203	92
249	18
253	57
74	126
137	81
66	54
204	0
169	81
90	0
146	12
13	41
111	39
95	132
272	258
38	119
36	211
23	186
83	95
62	0
60	154
157	0
76	43
104	43
165	274
93	152
0	0
82	128
41	288
0	74
96	149
67	201
6	82
39	141
81	44
111	66
148	31
158	120
173	52
19	40
34	238
250	142
156	56
225	54
135	358
253	97
0	58
141	122
0	61
149	211
0	172
92	50
31	73
176	137
191	108
262	37
18	38
40	244
0	55
0	49
44	121
14	66
99	41
87	58
83	51
177	60
267	54
256	12
64	129
53	150
52	0
248	29
186	3
111	14
111	0
182	67
235	0
149	72
158	0
25	99
153	48
191	55
281	0
118	15
46	13
103	173
99	86
78	25
74	103
42	136
56	24
0	94
25	90
52	74
63	147
70	106
141	19
313	86
160	131
111	180
0	51
42	67
21	200
0	39
89	76
2	87
123	146
28	95
115	39
98	217
32	1
126	74
141	25
144	139
0	12
101	54
114	57
102	55
171	28
191	42
18	44
0	42
60	55
83	75
59	151
52	88
115	6
187	24
131	74
330	8
56	39
32	23
92	40
41	23
21	46
16	0
21	38
110	37
64	142
59	78
19	0
38	74
99	67
84	73
3	67
122	107
82	63
190	14
118	49
251	35
18	67
0	105
85	50
0	50
36	117
136	16
234	69
1689	71
179	53
179	51
28	14
103	50
112	106
55	23
104	17
120	19
86	0
38	0
40	13
66	112
35	51
5	0
12	43
1	23
17	28
134	60
94	0
74	69
12	155
9	106
42	4
31	51
34	97
230	14
96	52
112	73
8	82
75	22
47	57
123	7
34	29
35	18
41	64
44	27
	17
	57
	20
	23
	0
	36
	83
	24
	46
	0
	43
	26
	61
	2
	34
	33
	7
	12
	96
	122
	0
	48
	130
	42
	1
	27
	21
	42
	47
	39
	44
	75
	0
	23
	22
	59
	30
	7
	50
	0
	0
	97
	11
	14
	88

## Sheet: Fig4a
		Wild-type Phenotype	Have Defected Boundary
Wild-type	21°C	100	0
	23°C	100	0
	28°C	100	0
her1ci302	21°C	0	78
	23°C	1	98
	28°C	15	85

[truncated: 28 more sheets: Fig4b, Fig4c, Fig4d, Fig5c, Fig5f, Fig5g, Fig5h, Fig5i, Fig5j, Fig6a, Fig6b, FigS1a, FigS1b, FigS1c, FigS2a, FigS2b, FigS2c, FigS3b, FigS3c, FigS4i …]
